# Supplementary material for: Standardization of a CT Protocol for Imaging Patients with Suspected COVID-19—A RACOON Project
Source: Bioengineering (Basel). 2024 Feb 22;11(3):207. doi: 10.3390/bioengineering11030207 (PMC10968361; doi:10.3390/bioengineering11030207)
Supplement: Supplementary file 1 [file bioengineering-11-00207-s001.zip]

Archive with 1 entries (1 files):
- bioengineering-2855330-supplementary.pdf
